# Supplementary material for: Optimal cutoff for the evaluation of insulin resistance through triglyceride-glucose index: A cross-sectional study in a Venezuelan population
Source: F1000Res. 2018 Jan 30;6:1337. Originally published 2017 Aug 7. [Version 3] doi: 10.12688/f1000research.12170.3 (PMC5760971; doi:10.12688/f1000research.12170.3)
Supplement: Data for the study ‘Optimal cutoff for the evaluation of insulin resistance through triglyceride-glucose index: A cross-sectional study in a Venezuelan population’ — This data is available in both .SAV and .xls forms. BMI: Body Mass Index; BP: Blood Pressure. [file f1000research-6-15065-s0000.tgz]

Archive with 1 entries (1 files):
- 726a1dc9-73b9-401b-90f0-1a76ab8a6a39_Dataset_1.zip
